# Supplementary material for: Use of plumage and gular pouch color to evaluate condition of oil spill rehabilitated California brown pelicans (Pelecanus occidentalis californicus) post-release
Source: PLoS One. 2019 Feb 27;14(2):e0211932. doi: 10.1371/journal.pone.0211932 (PMC6392258; doi:10.1371/journal.pone.0211932)
Supplement: S1 Datafile — (CSV) [file pone.0211932.s003.csv]

S3 Datafile. Data used to test for correllation between gular redness and days of known survival.
GRI	Survival	Type
0	82	PTT
0	157	PTT
0	113	PTT
0	139	PTT
0	247	BAND
0	95	BAND
1	93	PTT
2	115	PTT
2	279	PTT
2	1158	BAND
2	1137	BAND
2	787	BAND
2	1185	BAND
3	1190	BAND
3	1161	BAND
3	1181	BAND
